# Supplementary material for: Efficacy and safety of PARP inhibitors in advanced or recurrent endometrial cancer: a systematic review and meta-analysis
Source: Front Immunol. 2026 Jan 7;16:1659650. doi: 10.3389/fimmu.2025.1659650 (PMC12819624; doi:10.3389/fimmu.2025.1659650)
Supplement: Supplementary file 4 [file Table1.xlsx]

## Sheet: Sheet1
Table S1 Risk-of-bias assessment of the included trials according to the ROBINS-I tool or the revised Cochrane risk-of-bias tool for (RoB 2.0)
Study	Bias due to confounding	Bias in selection of participants	Bias in classification of interventions	Bias due to deviations from intended interventions	Bias due to missing data	Bias in measurement of outcomes	Bias in selection of the reported result	Overall risk of biasa
Jackson(2022)	Low risk	Low risk	Low risk	Low risk	Low risk	Low risk	Low risk	Low risk
Madariaga(2022)	Low risk	Moderate risk	Low risk	Low risk	Low risk	Low risk	Low risk	Moderate risk
Post(2022)	Low risk	Low risk	Low risk	Low risk	Low risk	Low risk	Low risk	Low risk
Konstantinopoulos(2022)	Moderate risk	High risk	Low risk	Low risk	Low risk	Moderate risk	Low risk	High risk
Rimel(2022)	Moderate risk	Low risk	Low risk	Low risk	Moderate risk	Low risk	Low risk	Moderate risk
Westin(2021)	Moderate risk	Moderate risk	Moderate risk	Low risk	Low risk	Moderate risk	Low risk	Moderate risk
Poveda(2022)	Low risk	Low risk	Low risk	Low risk	Low risk	Low risk	Low risk	Low risk
Piffoux(2025)	Low risk	Low risk	Low risk	Low risk	Low risk	Low risk	Low risk	Low risk
	Risk of bias arising from the randomization process	Risk of bias due to deviations from the intended interventions (effect of assignment to intervention)	Missing outcome data	Risk of bias in measurement of the outcome	Risk of bias in selection of the reported result	Overall risk of biasb
Bradley(2025)	Low risk	Low risk	Low risk	Low risk	Low risk	Low risk
Florence(2025)	Low risk	Low risk	Low risk	Low risk	Low risk	Low risk
Mirza(2025)	Low risk	Low risk	Low risk	Low risk	Low risk	Low risk
Westin(2024)	Low risk	Low risk	Low risk	Low risk	Low risk	Low risk
Abbreviations:a ROBINS-I tool, bRoB 2.0 tool
